# Supplementary material for: C1q/TNF-Related Protein 3 Prevents Diabetic Retinopathy via AMPK-Dependent Stabilization of Blood–Retinal Barrier Tight Junctions
Source: Cells. 2022 Feb 23;11(5):779. doi: 10.3390/cells11050779 (PMC8909652; doi:10.3390/cells11050779)
Supplement: Supplementary file 1 [file cells-11-00779-s001.zip]

Archive with 1 entries (1 files):
- cells-1593130-supplementary.pdf
